# Supplementary material for: Intermediate Detection in the Casiopeina–Cysteine Interaction Ending in the Disulfide Bond Formation and Copper Reduction
Source: Molecules. 2021 Sep 22;26(19):5729. doi: 10.3390/molecules26195729 (PMC8510402; doi:10.3390/molecules26195729)
Supplement: Supplementary file 1 [file molecules-26-05729-s001.zip]

Archive with 2 entries (2 files):
- molecules-1314545-supplementary.pdf
- Reaction-2.mov
